# Supplementary material for: GICP-Based Registration Flow Improvement and Planar Consistency Evaluation for Heterogeneous Multi-LiDAR Systems in Grain Warehousing Robots
Source: Sensors (Basel). 2026 May 29;26(11):3447. doi: 10.3390/s26113447 (PMC13258840; doi:10.3390/s26113447)
Supplement: Supplementary file 1 [file sensors-26-03447-s001.zip]

Archive with 6 entries (5 files):
- Monte_Carlo_Log_L1_L2.txt
- README.md
- parameters.yaml
- data/
- data/1.pcd
- data/2.pcd
