# Supplementary material for: GICP-Based Registration Flow Improvement and Planar Consistency Evaluation for Heterogeneous Multi-LiDAR Systems in Grain Warehousing Robots
Source: Sensors (Basel). 2026 May 29;26(11):3447. doi: 10.3390/s26113447 (PMC13258840; doi:10.3390/s26113447)
Supplement: Supplementary file 1 [file sensors-26-03447-s001.zip › Monte_Carlo_Log_L1_L2.txt]

开始第二组蒙特卡洛微扰测试，总次数: 20
新剪切区域: X[-20, -0.5] Y[0, 20] Z[-1, 5]
=======================================================

Trial 1/20 | Converged | Time: 7.25723 ms | Plane Score: 0.115321
Trial 2/20 | Converged | Time: 10.7515 ms | Plane Score: 0.115072
Trial 3/20 | Converged | Time: 5.86087 ms | Plane Score: 0.115658
Trial 4/20 | Converged | Time: 6.34433 ms | Plane Score: 0.113918
Trial 5/20 | Converged | Time: 7.26097 ms | Plane Score: 0.113897
Trial 6/20 | Converged | Time: 5.07835 ms | Plane Score: 0.114038
Trial 7/20 | Converged | Time: 6.37089 ms | Plane Score: 0.114103
Trial 8/20 | Converged | Time: 7.28454 ms | Plane Score: 0.114382
Trial 9/20 | Converged | Time: 4.11845 ms | Plane Score: 0.115776
Trial 10/20 | Converged | Time: 14.6462 ms | Plane Score: 0.115074
Trial 11/20 | Converged | Time: 5.06282 ms | Plane Score: 0.114056
Trial 12/20 | Converged | Time: 8.05233 ms | Plane Score: 0.114388
Trial 13/20 | Converged | Time: 6.44105 ms | Plane Score: 0.113895
Trial 14/20 | Converged | Time: 5.36052 ms | Plane Score: 0.113978
Trial 15/20 | Converged | Time: 5.92896 ms | Plane Score: 0.115658
Trial 16/20 | Converged | Time: 8.81621 ms | Plane Score: 0.115227
Trial 17/20 | Converged | Time: 8.45819 ms | Plane Score: 0.115285
Trial 18/20 | Converged | Time: 6.13517 ms | Plane Score: 0.114643
Trial 19/20 | Converged | Time: 5.73417 ms | Plane Score: 0.113992
Trial 20/20 | Converged | Time: 5.70898 ms | Plane Score: 0.114025

================ 第二组实验分析结果 (20 次成功) ================
点到面误差 (Point-to-Plane Score) : 0.114619 ± 0.000668607 m
配准耗时   (Registration Time)    : 7.03359 ± 2.29455 ms
最优变换矩阵:
   0.999831 -0.00565045   0.0175194  0.00344531
 0.00490885    0.999102   0.0420878   -0.121286
 -0.0177415  -0.0419947     0.99896  -0.0838289
          0           0           0           1
