# Supplementary material for: GICP-Based Registration Flow Improvement and Planar Consistency Evaluation for Heterogeneous Multi-LiDAR Systems in Grain Warehousing Robots
Source: Sensors (Basel). 2026 May 29;26(11):3447. doi: 10.3390/s26113447 (PMC13258840; doi:10.3390/s26113447)
Supplement: Supplementary file 1 [file sensors-26-03447-s001.zip › README.md]

# Supplementary Material for Manuscript: sensors-4295655

This supplementary package provides a representative sample to support the reproducibility of our proposed GICP-based registration workflow.

## Folder Structure
- `/data/`: Contains a pair of representative heterogeneous point clouds (`1.pcd` and `2.pcd`).
- `/src/`: Contains the core C++ source code (`gicp_node.cpp`) demonstrating the Monte Carlo perturbation test and our registration workflow based on PCL.
- `parameters.yaml`: The exact configuration parameters used in our experimental validation.

## Environment Requirements
- Ubuntu 18.04 / 20.04
- Point Cloud Library (PCL) 1.10+
- Eigen 3
