# Supplementary material for: GICP-Based Registration Flow Improvement and Planar Consistency Evaluation for Heterogeneous Multi-LiDAR Systems in Grain Warehousing Robots
Source: Sensors (Basel). 2026 May 29;26(11):3447. doi: 10.3390/s26113447 (PMC13258840; doi:10.3390/s26113447)
Supplement: Supplementary file 1 [file sensors-26-03447-s001.zip › parameters.yaml]

# Registration Parameter Configuration for GICP-based Workflow
# Task: Heterogeneous Multi-LiDAR Registration (e.g., L1-L2)

Preprocessing_Parameters:
  voxel_leaf_size: 0.1             # meters
  crop_x_min: -20.0                # meters
  crop_x_max: -0.5                 # meters
  crop_y_min: 0.0                  # meters (Adjust according to specific task L0-L1 or L1-L2)
  crop_y_max: 20.0                 # meters
  crop_z_min: -1.0                 # meters
  crop_z_max: 5.0                  # meters

GICP_Algorithm_Parameters:
  maximum_iterations: 50
  maximum_correspondence_distance: 1.5   # meters
  transformation_epsilon: 1e-10
  euclidean_fitness_epsilon: 0.01
  use_reciprocal_correspondences: true

Monte_Carlo_Perturbation_Test_Parameters:
  num_trials: 20
  translation_perturbation_range: [-0.2, 0.2]  # meters
  rotation_perturbation_range: [-5.0, 5.0]     # degrees

Evaluation_Parameters:
  local_plane_fitting_neighbors_k: 30
